# Supplementary material for: Whole-genome duplication in an algal symbiont bolsters coral heat tolerance
Source: Sci Adv. 2024 Jul 19;10(29):eadn2218. doi: 10.1126/sciadv.adn2218 (PMC11259175; doi:10.1126/sciadv.adn2218)
Supplement: Supplementary file 2 — Tables S1 to S23 [file sciadv.adn2218_tables_s1_to_s23.zip]

Archive with 1 entries (1 files):
- sciadv.adn2218_tables_s1_to_s23.xlsx
