# Supplementary material for: Whole-genome duplication in an algal symbiont bolsters coral heat tolerance
Source: Sci Adv. 2024 Jul 19;10(29):eadn2218. doi: 10.1126/sciadv.adn2218 (PMC11259175; doi:10.1126/sciadv.adn2218)
Supplement: Supplementary file 2 — Tables S1 to S23 [file sciadv.adn2218_tables_s1_to_s23.zip › sciadv.adn2218_tables_s1_to_s23.xlsx]

## Sheet: S1
Table S1. Summary of the genome sequencing data generated for the two Durusdinium trenchii isolates.
	D. trenchii CCMP2556	D. trenchii SCF082
Paired-end-lane-1-read1	388811062	346579113
Paired-end-lane-1-read2	388811062	346579113
Paired-end-lane-2-read1	399364351	360183444
Paired-end-lane-2-read2	399364351	360183444
Total number of reads	1576350826	1413525114
Total read length (bp)	236452623900	212028767100

## Sheet: S2
Table S2. Metrics of de novo genome assemblies of CCMP2556 and SCF082.
	D. trenchii CCMP2556	D. trenchii SCF082
Overall G+C (%)	46.03	45.25
Number of scaffolds	29137	44682
Assembly length (bp)	1711485134	1636889185
Longest scaffold (bp)	4567211	3656244
N50 scaffold length (bp)	774259	398480
Max. scaffold length (Mbp)	4567211	3656244
Number of scaffolds > 10K	7334	10195
Number of scaffolds > 100K	2641	3610
Number of scaffolds > 1M	413	179
Estimated genome size (bp)	1046702497	1649845052
Assembled fraction of genome (%)	163.51	99.21

## Sheet: S3
Table S3. Nucmer comparison of genome-sequence similarity between the two D. trenchii isolates.
Comparison of average sequence similarity between the scaffolds from the CCMP2556 and SCF082 assemblies across different windows sizes. A minimum sequence similarity of 90% identity was required across windows of sizes 100bp, 1kb, and 10kb.
	100bp alignment length		1kb alignment length		10kb alignment length
Sequences	CCMP2556	SCF082	CCMP2556	SCF082	CCMP2556	SCF082
Total sequences	29137	44682	29137	44682	29137	44682
Aligned sequences	24,445 (83.90%)	32,523 (72.79%)	22,597 (77.55%)	28,656 (64.13%)	5,595 (19.20%)	7,555 (16.91%)
Unaligned sequences	4,692 (16.10%)	12,159 (27.21%)	6,540 (22.45%)	16,026 (35.87%)	23,542 (80.80%)	37,127 (83.09%)
Bases
Total bases	1711485134	1636889185	1711485134	1636889185	1711485134	1636889185
Aligned bases	1,528,629,250 (89.32%)	1,526,720,214 (93.27%)	1,520,695,331 (88.85%)	1,514,001,177 (92.49%)	1,293,985,774 (75.61%)	1,291,320,610 (78.89%)
Unaligned bases	182,855,884 (10.68%)	110,168,971 (6.73%)	190,789,803 (11.15%)	122,888,008 (7.51%)	417,499,360 (24.39%)	345,568,575 (21.11%)
1-to-1 Alignments
Total alignments	81503	81503	71491	71491	33955	33955
Total length	1208117043	1208147533	1204943009	1204973288	1056832464	1056869468
Average length	14823	14823.4	16854.5	16854.9	31124.5	31125.6
Average identity	99.82	99.82	99.82	99.82	99.84	99.84
M-to-M Alignments
Total alignments	218195	218195	153617	153617	60751	60751
Total length	1983943943	1983943015	1981797592	1981797797	1679827762	1679846945
Average length	9092.53	9092.52	12900.9	12900.9	27651	27651.3
Average identity	99.67	99.67	99.69	99.69	99.79	99.79
Feature Estimates
Breakpoints	381446	367243	261457	247090	114480	110358
Relocations	1744	2336	1359	2173	576	1103
Translocations	30961	25924	24130	19138	7990	6306
Inversions	286	289	198	207	136	128
Insertions
Insertion total length	548651323	445283970	551326453	449986250	609114473	512521305
Insertion average length	4468.28	3150.4	5267.33	4627.92	12150.7	10541.8
Tandem Insertions
Tandem insertions total length	138967	255904	134500	251031	70955	160883
Tandem insertions average length	168.04	249.18	170.04	256.94	140.23	307.03

## Sheet: S4
Table S4. Estimation of genome size for CCMP2556 and SCF082 based on k-mers
K-mer	D. trenchii CCMP2556	D. trenchii SCF082
19bp	1111682386	1654441550
21bp	1082158231	1662409127
23bp	1054959003	1626757035
25bp	1028982596	1635732497
27bp	1013841033	1645548437
29bp	1019832294	1656218870
31bp	1015461935	1667807849
Average	1046702497	1649845052

## Sheet: S5
Table S5. Metrics of the D. trenchii gene models.
Genes		D. trenchii CCMP2556	D. trenchii SCF082
Number of genes		55799	53519
Average gene (exons + introns) length (bp)		15334.3	12354.9
Average CDS length (bp)		1646.58	1647.08
Gene content % (total gene length/total assembly length)		51.1331	34.8798
CDS G+C (%)		55.69	56.09
Supported by transcript data (%)		75.71	78.85
Exons
Total number		930880	768205
Average number per gene		16.6827	14.3539
Average length (bp)		98.6998	114.748
Total length (bp)		91877664	84181198
Introns
Total number		875081	714686
Number of genes with introns		51971	47842
Average length (bp)		869.121	798.873
Total intron length (bp)		760550975	570943033
G+C (%)		47.04	46.43
Intron-exon boundaries
5'donor splice sites %	GC (canonical)	52.3438	51.8293
	GT (non-canonical)	30.2961	30.905
	GA (non-canonical	17.3551	17.2627
Nucleotide after the AG 3'-acceptor splice sites (%)	G	96.486	96.5122
	A	2.04655	1.99416
	T	0.966768	0.941393
	C	0.500639	0.552271
Intergenic regions
Total number		47452	40264
Average length (bp)		13222.1	16163.6
G+C (%)		46.9	46.03
Annotation
Genes with UniProt hits
Genes with GO annotation		48481	47421

## Sheet: S6
Table S6. BUSCO results for dinoflagellate genomes using alveolata_odb10.
	Complete		Single-Copy		Duplicated		Fragmented		Missing
Genome	Total	Percentage	Total	Percentage	Total	Percentage	Total	Percentage	Total	Percentage
Breviolum minutum	126	73.6842	106	61.9883	20	11.6959	22	12.8655	23	13.4503
Cladocopium goreaui SCF055.01	117	68.4211	105	61.4035	12	7.01754	22	12.8655	32	18.7135
Cladocopium sp C15	45	26.3158	44	25.731	1	0.584795	35	20.4678	91	53.2164
Cladocopium sp C92	118	69.0058	100	58.4795	18	10.5263	22	12.8655	31	18.1287
Durusdinium trenchii CCMP2556	128	74.8538	50	29.2398	78	45.614	16	9.35673	27	15.7895
Durusdinium trenchii SCF082	141	82.4561	64	37.4269	77	45.0292	11	6.43275	19	11.1111
Durusdinium trenchii NIES-2907	89	52.0468	69	40.3509	20	11.6959	52	30.4094	30	17.5439
Fugacium kawagutii	108	63.1579	90	52.6316	18	10.5263	36	21.0526	27	15.7895
Symbiodinium linucheae CCMP2456	121	70.7602	105	61.4035	16	9.35673	19	11.1111	31	18.1287
Symbiodinium microadriaticum 04-503SCI.03	132	77.193	57.9	33.8596	19.3	11.2865	10.5	6.14035	12.3	7.19298
Symbiodinium microadriaticum CassKB8	155	90.6433	103	60.2339	52	30.4094	8	4.67836	8	4.67836
Symbiodinium microadriaticum CCMP2467	148	86.5497	127	74.269	21	12.2807	15	8.77193	8	4.67836
Symbiodinium natans CCMP2548	119	69.5906	91	53.2164	28	16.3743	21	12.2807	31	18.1287
Symbiodinium necroappetens CCMP2469	110	64.3275	100	58.4795	10	5.84795	24	14.0351	37	21.6374
Symbiodinium pilosum CCMP2461	96	56.14	81	47.3684	15	8.77193	21	12.2807	54	31.5789
Symbiodinium tridacnidorum CCMP2592	131	76.6082	115	67.2515	16	9.35673	16	9.35673	24	14.0351
Symbiodinium tridacnidorum Sh18	87	50.8772	74	43.2749	13	7.60234	12	7.01754	72	42.1053

## Sheet: S7
Table S7. Summary of duplicated gene blocks identified within each isolate's genome and the number of genes in that block.
	CCMP2556		SCF082
MCScanX Block	Scaffold	Number Genes	Scaffold	Number Genes
block0	Dtrenchii_CCMP2556_s25	35	Dtrenchii_SCF082_s1	49
block1	Dtrenchii_CCMP2556_s95	42	Dtrenchii_SCF082_s11	25
block10	Dtrenchii_CCMP2556_s1010	13	Dtrenchii_SCF082_s1036	16
block100	Dtrenchii_CCMP2556_s1178	8	Dtrenchii_SCF082_s1239	11
block101	Dtrenchii_CCMP2556_s1179	12	Dtrenchii_SCF082_s1242	9
block102	Dtrenchii_CCMP2556_s118	34	Dtrenchii_SCF082_s1248	6
block103	Dtrenchii_CCMP2556_s2202	6	Dtrenchii_SCF082_s126	13
block104	Dtrenchii_CCMP2556_s1181	7	Dtrenchii_SCF082_s1251	7
block105	Dtrenchii_CCMP2556_s486	8	Dtrenchii_SCF082_s1252	7
block106	Dtrenchii_CCMP2556_s1186	10	Dtrenchii_SCF082_s1254	8
block107	Dtrenchii_CCMP2556_s1188	6	Dtrenchii_SCF082_s1257	11
block108	Dtrenchii_CCMP2556_s119	6	Dtrenchii_SCF082_s1259	6
block109	Dtrenchii_CCMP2556_s444	12	Dtrenchii_SCF082_s1262	16
block11	Dtrenchii_CCMP2556_s1029	15	Dtrenchii_SCF082_s1015	10
block110	Dtrenchii_CCMP2556_s1191	8	Dtrenchii_SCF082_s495	11
block111	Dtrenchii_CCMP2556_s1193	9	Dtrenchii_SCF082_s1274	14
block112	Dtrenchii_CCMP2556_s721	10	Dtrenchii_SCF082_s1278	10
block113	Dtrenchii_CCMP2556_s1195	8	Dtrenchii_SCF082_s1291	10
block114	Dtrenchii_CCMP2556_s1196	14	Dtrenchii_SCF082_s1283	6
block115	Dtrenchii_CCMP2556_s1199	11	Dtrenchii_SCF082_s1282	7
block116	Dtrenchii_CCMP2556_s12	55	Dtrenchii_SCF082_s1288	6
block117	Dtrenchii_CCMP2556_s121	34	Dtrenchii_SCF082_s1289	10
block118	Dtrenchii_CCMP2556_s1202	14	Dtrenchii_SCF082_s129	8
block119	Dtrenchii_CCMP2556_s1203	8	Dtrenchii_SCF082_s1296	9
block12	Dtrenchii_CCMP2556_s102	25	Dtrenchii_SCF082_s127	6
block120	Dtrenchii_CCMP2556_s535	7	Dtrenchii_SCF082_s1297	8
block121	Dtrenchii_CCMP2556_s1207	14	Dtrenchii_SCF082_s1298	16
block122	Dtrenchii_CCMP2556_s1209	10	Dtrenchii_SCF082_s1304	10
block123	Dtrenchii_CCMP2556_s939	7	Dtrenchii_SCF082_s1308	6
block124	Dtrenchii_CCMP2556_s1217	8	Dtrenchii_SCF082_s604	8
block125	Dtrenchii_CCMP2556_s1219	6	Dtrenchii_SCF082_s891	10
block126	Dtrenchii_CCMP2556_s189	29	Dtrenchii_SCF082_s1315	8
block127	Dtrenchii_CCMP2556_s1220	7	Dtrenchii_SCF082_s1314	7
block128	Dtrenchii_CCMP2556_s1223	7	Dtrenchii_SCF082_s1317	11
block129	Dtrenchii_CCMP2556_s1225	13	Dtrenchii_SCF082_s778	6
block13	Dtrenchii_CCMP2556_s1011	10	Dtrenchii_SCF082_s1020	6
block130	Dtrenchii_CCMP2556_s1226	15	Dtrenchii_SCF082_s133	16
block131	Dtrenchii_CCMP2556_s759	8	Dtrenchii_SCF082_s1322	20
block132	Dtrenchii_CCMP2556_s1228	11	Dtrenchii_SCF082_s1325	11
block133	Dtrenchii_CCMP2556_s1229	7	Dtrenchii_SCF082_s1328	8
block134	Dtrenchii_CCMP2556_s124	22	Dtrenchii_SCF082_s1341	10
block135	Dtrenchii_CCMP2556_s1233	12	Dtrenchii_SCF082_s135	20
block136	Dtrenchii_CCMP2556_s1235	9	Dtrenchii_SCF082_s511	7
block137	Dtrenchii_CCMP2556_s1237	14	Dtrenchii_SCF082_s1352	10
block138	Dtrenchii_CCMP2556_s1244	13	Dtrenchii_SCF082_s1353	6
block139	Dtrenchii_CCMP2556_s1242	8	Dtrenchii_SCF082_s1441	6
block14	Dtrenchii_CCMP2556_s1017	11	Dtrenchii_SCF082_s1512	7
block140	Dtrenchii_CCMP2556_s1245	6	Dtrenchii_SCF082_s1369	7
block141	Dtrenchii_CCMP2556_s1247	8	Dtrenchii_SCF082_s137	26
block142	Dtrenchii_CCMP2556_s1249	8	Dtrenchii_SCF082_s1360	11
block143	Dtrenchii_CCMP2556_s125	50	Dtrenchii_SCF082_s1363	6
block144	Dtrenchii_CCMP2556_s1251	7	Dtrenchii_SCF082_s1367	9
block145	Dtrenchii_CCMP2556_s1253	14	Dtrenchii_SCF082_s1381	12
block146	Dtrenchii_CCMP2556_s1254	8	Dtrenchii_SCF082_s1378	7
block147	Dtrenchii_CCMP2556_s1258	10	Dtrenchii_SCF082_s1375	7
block148	Dtrenchii_CCMP2556_s596	7	Dtrenchii_SCF082_s1379	9
block149	Dtrenchii_CCMP2556_s1260	7	Dtrenchii_SCF082_s139	14
block15	Dtrenchii_CCMP2556_s1019	16	Dtrenchii_SCF082_s655	13
block150	Dtrenchii_CCMP2556_s1261	11	Dtrenchii_SCF082_s1391	6
block151	Dtrenchii_CCMP2556_s1263	6	Dtrenchii_SCF082_s15	25
block152	Dtrenchii_CCMP2556_s1270	8	Dtrenchii_SCF082_s140	18
block153	Dtrenchii_CCMP2556_s1267	8	Dtrenchii_SCF082_s1404	10
block154	Dtrenchii_CCMP2556_s1268	5	Dtrenchii_SCF082_s1405	6
block155	Dtrenchii_CCMP2556_s127	29	Dtrenchii_SCF082_s1409	7
block156	Dtrenchii_CCMP2556_s485	9	Dtrenchii_SCF082_s1806	8
block157	Dtrenchii_CCMP2556_s1274	10	Dtrenchii_SCF082_s1413	9
block158	Dtrenchii_CCMP2556_s1275	21	Dtrenchii_SCF082_s1415	8
block159	Dtrenchii_CCMP2556_s1278	15	Dtrenchii_SCF082_s1421	6
block16	Dtrenchii_CCMP2556_s1024	14	Dtrenchii_SCF082_s1026	16
block160	Dtrenchii_CCMP2556_s1279	6	Dtrenchii_SCF082_s147	26
block161	Dtrenchii_CCMP2556_s1282	13	Dtrenchii_SCF082_s1423	16
block162	Dtrenchii_CCMP2556_s1284	13	Dtrenchii_SCF082_s1428	13
block163	Dtrenchii_CCMP2556_s1287	13	Dtrenchii_SCF082_s143	17
block164	Dtrenchii_CCMP2556_s129	18	Dtrenchii_SCF082_s1432	9
block165	Dtrenchii_CCMP2556_s1292	6	Dtrenchii_SCF082_s1435	6
block166	Dtrenchii_CCMP2556_s1294	10	Dtrenchii_SCF082_s1436	7
block167	Dtrenchii_CCMP2556_s658	17	Dtrenchii_SCF082_s1444	13
block168	Dtrenchii_CCMP2556_s1298	7	Dtrenchii_SCF082_s1446	10
block169	Dtrenchii_CCMP2556_s757	9	Dtrenchii_SCF082_s1495	7
block17	Dtrenchii_CCMP2556_s1021	8	Dtrenchii_SCF082_s1028	9
block170	Dtrenchii_CCMP2556_s1319	8	Dtrenchii_SCF082_s1451	6
block171	Dtrenchii_CCMP2556_s1303	23	Dtrenchii_SCF082_s146	15
block172	Dtrenchii_CCMP2556_s1308	9	Dtrenchii_SCF082_s1459	10
block173	Dtrenchii_CCMP2556_s994	8	Dtrenchii_SCF082_s1461	13
block174	Dtrenchii_CCMP2556_s131	19	Dtrenchii_SCF082_s1463	20
block175	Dtrenchii_CCMP2556_s1310	7	Dtrenchii_SCF082_s1476	8
block176	Dtrenchii_CCMP2556_s1311	9	Dtrenchii_SCF082_s148	28
block177	Dtrenchii_CCMP2556_s1313	8	Dtrenchii_SCF082_s1491	8
block178	Dtrenchii_CCMP2556_s1315	17	Dtrenchii_SCF082_s1493	7
block179	Dtrenchii_CCMP2556_s1316	8	Dtrenchii_SCF082_s1497	9
block18	Dtrenchii_CCMP2556_s1023	12	Dtrenchii_SCF082_s103	22
block180	Dtrenchii_CCMP2556_s1686	8	Dtrenchii_SCF082_s151	13
block181	Dtrenchii_CCMP2556_s1325	8	Dtrenchii_SCF082_s1504	7
block182	Dtrenchii_CCMP2556_s1330	6	Dtrenchii_SCF082_s1505	6
block183	Dtrenchii_CCMP2556_s1331	6	Dtrenchii_SCF082_s1510	7
block184	Dtrenchii_CCMP2556_s134	36	Dtrenchii_SCF082_s606	7
block185	Dtrenchii_CCMP2556_s1333	7	Dtrenchii_SCF082_s1519	8
block186	Dtrenchii_CCMP2556_s1335	9	Dtrenchii_SCF082_s1516	7
block187	Dtrenchii_CCMP2556_s1337	9	Dtrenchii_SCF082_s1517	6
block188	Dtrenchii_CCMP2556_s1338	17	Dtrenchii_SCF082_s152	24
block189	Dtrenchii_CCMP2556_s1347	13	Dtrenchii_SCF082_s1524	9
block19	Dtrenchii_CCMP2556_s997	9	Dtrenchii_SCF082_s1032	6
block190	Dtrenchii_CCMP2556_s1349	12	Dtrenchii_SCF082_s1527	9
block191	Dtrenchii_CCMP2556_s135	13	Dtrenchii_SCF082_s1538	7
block192	Dtrenchii_CCMP2556_s1350	10	Dtrenchii_SCF082_s1536	8
block193	Dtrenchii_CCMP2556_s1352	7	Dtrenchii_SCF082_s292	7
block194	Dtrenchii_CCMP2556_s1354	9	Dtrenchii_SCF082_s1541	8
block195	Dtrenchii_CCMP2556_s561	9	Dtrenchii_SCF082_s1547	6
block196	Dtrenchii_CCMP2556_s1358	6	Dtrenchii_SCF082_s1549	7
block197	Dtrenchii_CCMP2556_s136	37	Dtrenchii_SCF082_s156	12
block198	Dtrenchii_CCMP2556_s1360	8	Dtrenchii_SCF082_s1556	10
block199	Dtrenchii_CCMP2556_s1361	12	Dtrenchii_SCF082_s1557	7
block2	Dtrenchii_CCMP2556_s10	68	Dtrenchii_SCF082_s101	24
block20	Dtrenchii_CCMP2556_s1027	22	Dtrenchii_SCF082_s1040	16
block200	Dtrenchii_CCMP2556_s1364	10	Dtrenchii_SCF082_s1561	8
block201	Dtrenchii_CCMP2556_s1392	9	Dtrenchii_SCF082_s1566	10
block202	Dtrenchii_CCMP2556_s1367	12	Dtrenchii_SCF082_s1568	9
block203	Dtrenchii_CCMP2556_s1370	7	Dtrenchii_SCF082_s157	22
block204	Dtrenchii_CCMP2556_s1371	16	Dtrenchii_SCF082_s1574	6
block205	Dtrenchii_CCMP2556_s1374	8	Dtrenchii_SCF082_s168	17
block206	Dtrenchii_CCMP2556_s1376	9	Dtrenchii_SCF082_s1584	5
block207	Dtrenchii_CCMP2556_s139	29	Dtrenchii_SCF082_s1583	13
block208	Dtrenchii_CCMP2556_s1692	8	Dtrenchii_SCF082_s1587	10
block209	Dtrenchii_CCMP2556_s1382	7	Dtrenchii_SCF082_s1603	6
block21	Dtrenchii_CCMP2556_s104	52	Dtrenchii_SCF082_s1042	11
block210	Dtrenchii_CCMP2556_s1384	14	Dtrenchii_SCF082_s1598	6
block211	Dtrenchii_CCMP2556_s1388	10	Dtrenchii_SCF082_s16	14
block212	Dtrenchii_CCMP2556_s1394	7	Dtrenchii_SCF082_s160	25
block213	Dtrenchii_CCMP2556_s1397	14	Dtrenchii_SCF082_s1602	9
block214	Dtrenchii_CCMP2556_s1399	12	Dtrenchii_SCF082_s1607	9
block215	Dtrenchii_CCMP2556_s15	72	Dtrenchii_SCF082_s600	8
block216	Dtrenchii_CCMP2556_s150	48	Dtrenchii_SCF082_s1612	6
block217	Dtrenchii_CCMP2556_s20	12	Dtrenchii_SCF082_s570	8
block218	Dtrenchii_CCMP2556_s1920	9	Dtrenchii_SCF082_s1626	8
block219	Dtrenchii_CCMP2556_s596	9	Dtrenchii_SCF082_s163	15
block22	Dtrenchii_CCMP2556_s1030	15	Dtrenchii_SCF082_s1046	6
block220	Dtrenchii_CCMP2556_s1404	6	Dtrenchii_SCF082_s1755	6
block221	Dtrenchii_CCMP2556_s658	13	Dtrenchii_SCF082_s1638	6
block222	Dtrenchii_CCMP2556_s1410	9	Dtrenchii_SCF082_s1640	10
block223	Dtrenchii_CCMP2556_s1409	9	Dtrenchii_SCF082_s164	11
block224	Dtrenchii_CCMP2556_s141	51	Dtrenchii_SCF082_s1641	9
block225	Dtrenchii_CCMP2556_s1411	8	Dtrenchii_SCF082_s1651	8
block226	Dtrenchii_CCMP2556_s1414	6	Dtrenchii_SCF082_s1657	8
block227	Dtrenchii_CCMP2556_s1415	10	Dtrenchii_SCF082_s166	15
block228	Dtrenchii_CCMP2556_s1419	13	Dtrenchii_SCF082_s2019	6
block229	Dtrenchii_CCMP2556_s1424	8	Dtrenchii_SCF082_s1664	8
block23	Dtrenchii_CCMP2556_s1032	13	Dtrenchii_SCF082_s1362	11
block230	Dtrenchii_CCMP2556_s1429	6	Dtrenchii_SCF082_s1672	11
block231	Dtrenchii_CCMP2556_s143	33	Dtrenchii_SCF082_s1674	11
block232	Dtrenchii_CCMP2556_s1431	9	Dtrenchii_SCF082_s1681	8
block233	Dtrenchii_CCMP2556_s1441	11	Dtrenchii_SCF082_s1687	8
block234	Dtrenchii_CCMP2556_s1443	7	Dtrenchii_SCF082_s170	12
block235	Dtrenchii_CCMP2556_s1445	6	Dtrenchii_SCF082_s1696	6
block236	Dtrenchii_CCMP2556_s271	7	Dtrenchii_SCF082_s1702	8
block237	Dtrenchii_CCMP2556_s1449	8	Dtrenchii_SCF082_s1703	6
block238	Dtrenchii_CCMP2556_s145	23	Dtrenchii_SCF082_s171	25
block239	Dtrenchii_CCMP2556_s1450	6	Dtrenchii_SCF082_s1715	6
block24	Dtrenchii_CCMP2556_s1034	5	Dtrenchii_SCF082_s1050	6
block240	Dtrenchii_CCMP2556_s1455	10	Dtrenchii_SCF082_s552	17
block241	Dtrenchii_CCMP2556_s1456	11	Dtrenchii_SCF082_s1739	11
block242	Dtrenchii_CCMP2556_s1459	14	Dtrenchii_SCF082_s1738	7
block243	Dtrenchii_CCMP2556_s149	47	Dtrenchii_SCF082_s175	11
block244	Dtrenchii_CCMP2556_s1460	8	Dtrenchii_SCF082_s1743	6
block245	Dtrenchii_CCMP2556_s1463	10	Dtrenchii_SCF082_s1758	9
block246	Dtrenchii_CCMP2556_s1466	11	Dtrenchii_SCF082_s1748	10
block247	Dtrenchii_CCMP2556_s147	33	Dtrenchii_SCF082_s1752	13
block248	Dtrenchii_CCMP2556_s1472	11	Dtrenchii_SCF082_s176	29
block249	Dtrenchii_CCMP2556_s1474	9	Dtrenchii_SCF082_s1762	8
block25	Dtrenchii_CCMP2556_s1036	17	Dtrenchii_SCF082_s106	13
block250	Dtrenchii_CCMP2556_s1480	9	Dtrenchii_SCF082_s1765	6
block251	Dtrenchii_CCMP2556_s657	9	Dtrenchii_SCF082_s1777	8
block252	Dtrenchii_CCMP2556_s1479	6	Dtrenchii_SCF082_s1771	12
block253	Dtrenchii_CCMP2556_s1485	11	Dtrenchii_SCF082_s179	17
block254	Dtrenchii_CCMP2556_s1483	6	Dtrenchii_SCF082_s1785	7
block255	Dtrenchii_CCMP2556_s1486	8	Dtrenchii_SCF082_s1787	8
block256	Dtrenchii_CCMP2556_s545	9	Dtrenchii_SCF082_s1790	9
block257	Dtrenchii_CCMP2556_s1496	6	Dtrenchii_SCF082_s1795	6
block258	Dtrenchii_CCMP2556_s1499	6	Dtrenchii_SCF082_s46	21
block259	Dtrenchii_CCMP2556_s1500	11	Dtrenchii_SCF082_s180	18
block26	Dtrenchii_CCMP2556_s1037	10	Dtrenchii_SCF082_s2146	6
block260	Dtrenchii_CCMP2556_s1503	7	Dtrenchii_SCF082_s1813	9
block261	Dtrenchii_CCMP2556_s1505	7	Dtrenchii_SCF082_s1815	8
block262	Dtrenchii_CCMP2556_s691	10	Dtrenchii_SCF082_s1819	6
block263	Dtrenchii_CCMP2556_s151	18	Dtrenchii_SCF082_s189	19
block264	Dtrenchii_CCMP2556_s1510	12	Dtrenchii_SCF082_s1822	9
block265	Dtrenchii_CCMP2556_s1515	11	Dtrenchii_SCF082_s184	13
block266	Dtrenchii_CCMP2556_s1521	8	Dtrenchii_SCF082_s1842	6
block267	Dtrenchii_CCMP2556_s1527	12	Dtrenchii_SCF082_s1847	9
block268	Dtrenchii_CCMP2556_s153	20	Dtrenchii_SCF082_s188	18
block269	Dtrenchii_CCMP2556_s1531	6	Dtrenchii_SCF082_s1855	6
block27	Dtrenchii_CCMP2556_s1039	21	Dtrenchii_SCF082_s776	7
block270	Dtrenchii_CCMP2556_s1535	11	Dtrenchii_SCF082_s1857	6
block271	Dtrenchii_CCMP2556_s1539	6	Dtrenchii_SCF082_s186	22
block272	Dtrenchii_CCMP2556_s1538	12	Dtrenchii_SCF082_s1984	9
block273	Dtrenchii_CCMP2556_s1541	10	Dtrenchii_SCF082_s1864	9
block274	Dtrenchii_CCMP2556_s1547	9	Dtrenchii_SCF082_s1874	6
block275	Dtrenchii_CCMP2556_s1549	10	Dtrenchii_SCF082_s1963	6
block276	Dtrenchii_CCMP2556_s155	29	Dtrenchii_SCF082_s1879	6
block277	Dtrenchii_CCMP2556_s1550	6	Dtrenchii_SCF082_s1878	6
block278	Dtrenchii_CCMP2556_s1553	6	Dtrenchii_SCF082_s2288	6
block279	Dtrenchii_CCMP2556_s1552	10	Dtrenchii_SCF082_s1898	8
block28	Dtrenchii_CCMP2556_s1336	6	Dtrenchii_SCF082_s1058	8
block280	Dtrenchii_CCMP2556_s1555	8	Dtrenchii_SCF082_s20	33
block281	Dtrenchii_CCMP2556_s1564	7	Dtrenchii_SCF082_s190	18
block282	Dtrenchii_CCMP2556_s1565	6	Dtrenchii_SCF082_s1903	7
block283	Dtrenchii_CCMP2556_s1569	7	Dtrenchii_SCF082_s1961	7
block284	Dtrenchii_CCMP2556_s1570	6	Dtrenchii_SCF082_s1918	6
block285	Dtrenchii_CCMP2556_s158	17	Dtrenchii_SCF082_s1920	6
block286	Dtrenchii_CCMP2556_s1577	10	Dtrenchii_SCF082_s193	36
block287	Dtrenchii_CCMP2556_s1581	11	Dtrenchii_SCF082_s1926	16
block288	Dtrenchii_CCMP2556_s1588	12	Dtrenchii_SCF082_s1981	7
block289	Dtrenchii_CCMP2556_s1591	11	Dtrenchii_SCF082_s1935	8
block29	Dtrenchii_CCMP2556_s1042	18	Dtrenchii_SCF082_s1061	9
block290	Dtrenchii_CCMP2556_s160	33	Dtrenchii_SCF082_s1938	8
block291	Dtrenchii_CCMP2556_s1590	11	Dtrenchii_SCF082_s194	10
block292	Dtrenchii_CCMP2556_s1593	9	Dtrenchii_SCF082_s1940	5
block293	Dtrenchii_CCMP2556_s1594	8	Dtrenchii_SCF082_s1958	13
block294	Dtrenchii_CCMP2556_s1597	8	Dtrenchii_SCF082_s197	14
block295	Dtrenchii_CCMP2556_s1599	9	Dtrenchii_SCF082_s1966	6
block296	Dtrenchii_CCMP2556_s17	43	Dtrenchii_SCF082_s1975	10
block297	Dtrenchii_CCMP2556_s1603	10	Dtrenchii_SCF082_s199	15
block298	Dtrenchii_CCMP2556_s1610	6	Dtrenchii_SCF082_s1998	9
block299	Dtrenchii_CCMP2556_s1606	11	Dtrenchii_SCF082_s2000	7
block3	Dtrenchii_CCMP2556_s99	31	Dtrenchii_SCF082_s1002	10
block30	Dtrenchii_CCMP2556_s1043	14	Dtrenchii_SCF082_s1064	9
block300	Dtrenchii_CCMP2556_s1608	9	Dtrenchii_SCF082_s201	12
block301	Dtrenchii_CCMP2556_s165	21	Dtrenchii_SCF082_s2006	7
block302	Dtrenchii_CCMP2556_s203	11	Dtrenchii_SCF082_s207	20
block303	Dtrenchii_CCMP2556_s1612	8	Dtrenchii_SCF082_s2020	6
block304	Dtrenchii_CCMP2556_s1614	8	Dtrenchii_SCF082_s2021	6
block305	Dtrenchii_CCMP2556_s1618	6	Dtrenchii_SCF082_s203	30
block306	Dtrenchii_CCMP2556_s162	29	Dtrenchii_SCF082_s2040	7
block307	Dtrenchii_CCMP2556_s1623	6	Dtrenchii_SCF082_s2048	7
block308	Dtrenchii_CCMP2556_s1859	7	Dtrenchii_SCF082_s206	10
block309	Dtrenchii_CCMP2556_s1625	9	Dtrenchii_SCF082_s2052	8
block31	Dtrenchii_CCMP2556_s1046	13	Dtrenchii_SCF082_s107	24
block310	Dtrenchii_CCMP2556_s1628	6	Dtrenchii_SCF082_s2054	9
block311	Dtrenchii_CCMP2556_s1629	9	Dtrenchii_SCF082_s2066	6
block312	Dtrenchii_CCMP2556_s163	15	Dtrenchii_SCF082_s2069	8
block313	Dtrenchii_CCMP2556_s1632	8	Dtrenchii_SCF082_s563	9
block314	Dtrenchii_CCMP2556_s1637	11	Dtrenchii_SCF082_s208	24
block315	Dtrenchii_CCMP2556_s1634	21	Dtrenchii_SCF082_s2080	7
block316	Dtrenchii_CCMP2556_s1642	11	Dtrenchii_SCF082_s21	34
block317	Dtrenchii_CCMP2556_s1646	9	Dtrenchii_SCF082_s211	15
block318	Dtrenchii_CCMP2556_s1652	14	Dtrenchii_SCF082_s2111	9
block319	Dtrenchii_CCMP2556_s1654	7	Dtrenchii_SCF082_s213	19
block32	Dtrenchii_CCMP2556_s1050	25	Dtrenchii_SCF082_s783	9
block320	Dtrenchii_CCMP2556_s662	11	Dtrenchii_SCF082_s2127	8
block321	Dtrenchii_CCMP2556_s1660	7	Dtrenchii_SCF082_s2132	8
block322	Dtrenchii_CCMP2556_s169	26	Dtrenchii_SCF082_s214	15
block323	Dtrenchii_CCMP2556_s1674	9	Dtrenchii_SCF082_s215	13
block324	Dtrenchii_CCMP2556_s170	22	Dtrenchii_SCF082_s218	15
block325	Dtrenchii_CCMP2556_s1682	9	Dtrenchii_SCF082_s2199	8
block326	Dtrenchii_CCMP2556_s1687	7	Dtrenchii_SCF082_s2191	7
block327	Dtrenchii_CCMP2556_s1690	7	Dtrenchii_SCF082_s2203	8
block328	Dtrenchii_CCMP2556_s1693	6	Dtrenchii_SCF082_s2208	7
block329	Dtrenchii_CCMP2556_s1696	8	Dtrenchii_SCF082_s227	18
block33	Dtrenchii_CCMP2556_s1049	12	Dtrenchii_SCF082_s3759	7
block330	Dtrenchii_CCMP2556_s1704	8	Dtrenchii_SCF082_s223	12
block331	Dtrenchii_CCMP2556_s172	31	Dtrenchii_SCF082_s2223	6
block332	Dtrenchii_CCMP2556_s1716	7	Dtrenchii_SCF082_s2230	7
block333	Dtrenchii_CCMP2556_s1719	7	Dtrenchii_SCF082_s2239	6
block334	Dtrenchii_CCMP2556_s1728	9	Dtrenchii_SCF082_s224	14
block335	Dtrenchii_CCMP2556_s1729	8	Dtrenchii_SCF082_s225	17
block336	Dtrenchii_CCMP2556_s174	26	Dtrenchii_SCF082_s2254	9
block337	Dtrenchii_CCMP2556_s1781	13	Dtrenchii_SCF082_s2263	6
block338	Dtrenchii_CCMP2556_s1741	6	Dtrenchii_SCF082_s2279	7
block339	Dtrenchii_CCMP2556_s1742	8	Dtrenchii_SCF082_s233	8
block34	Dtrenchii_CCMP2556_s94	19	Dtrenchii_SCF082_s4361	6
block340	Dtrenchii_CCMP2556_s1744	8	Dtrenchii_SCF082_s2290	6
block341	Dtrenchii_CCMP2556_s1747	7	Dtrenchii_SCF082_s230	8
block342	Dtrenchii_CCMP2556_s176	32	Dtrenchii_SCF082_s24	15
block343	Dtrenchii_CCMP2556_s1750	6	Dtrenchii_SCF082_s2307	10
block344	Dtrenchii_CCMP2556_s1753	6	Dtrenchii_SCF082_s2310	6
block345	Dtrenchii_CCMP2556_s1756	8	Dtrenchii_SCF082_s232	14
block346	Dtrenchii_CCMP2556_s1758	9	Dtrenchii_SCF082_s2334	9
block347	Dtrenchii_CCMP2556_s1763	17	Dtrenchii_SCF082_s234	23
block348	Dtrenchii_CCMP2556_s1770	6	Dtrenchii_SCF082_s2343	6
block349	Dtrenchii_CCMP2556_s178	40	Dtrenchii_SCF082_s2349	6
block35	Dtrenchii_CCMP2556_s1051	6	Dtrenchii_SCF082_s1076	11
block350	Dtrenchii_CCMP2556_s1771	8	Dtrenchii_SCF082_s2554	10
block351	Dtrenchii_CCMP2556_s1774	9	Dtrenchii_SCF082_s2356	6
block352	Dtrenchii_CCMP2556_s1783	10	Dtrenchii_SCF082_s2359	5
block353	Dtrenchii_CCMP2556_s1786	6	Dtrenchii_SCF082_s237	9
block354	Dtrenchii_CCMP2556_s1787	9	Dtrenchii_SCF082_s2372	7
block355	Dtrenchii_CCMP2556_s191	38	Dtrenchii_SCF082_s2366	9
block356	Dtrenchii_CCMP2556_s1793	6	Dtrenchii_SCF082_s2367	8
block357	Dtrenchii_CCMP2556_s1794	7	Dtrenchii_SCF082_s2379	7
block358	Dtrenchii_CCMP2556_s1798	13	Dtrenchii_SCF082_s289	11
block359	Dtrenchii_CCMP2556_s19	49	Dtrenchii_SCF082_s2388	7
block36	Dtrenchii_CCMP2556_s1053	11	Dtrenchii_SCF082_s1074	6
block360	Dtrenchii_CCMP2556_s184	13	Dtrenchii_SCF082_s239	16
block361	Dtrenchii_CCMP2556_s1802	7	Dtrenchii_SCF082_s2403	10
block362	Dtrenchii_CCMP2556_s1803	6	Dtrenchii_SCF082_s2415	6
block363	Dtrenchii_CCMP2556_s183	29	Dtrenchii_SCF082_s2417	6
block364	Dtrenchii_CCMP2556_s182	19	Dtrenchii_SCF082_s248	9
block365	Dtrenchii_CCMP2556_s1831	7	Dtrenchii_SCF082_s2425	10
block366	Dtrenchii_CCMP2556_s1842	12	Dtrenchii_SCF082_s2438	6
block367	Dtrenchii_CCMP2556_s186	40	Dtrenchii_SCF082_s2455	8
block368	Dtrenchii_CCMP2556_s759	6	Dtrenchii_SCF082_s247	12
block369	Dtrenchii_CCMP2556_s1886	7	Dtrenchii_SCF082_s2446	7
block37	Dtrenchii_CCMP2556_s1058	9	Dtrenchii_SCF082_s1080	7
block370	Dtrenchii_CCMP2556_s1856	7	Dtrenchii_SCF082_s246	29
block371	Dtrenchii_CCMP2556_s187	22	Dtrenchii_SCF082_s2457	6
block372	Dtrenchii_CCMP2556_s1874	6	Dtrenchii_SCF082_s2470	6
block373	Dtrenchii_CCMP2556_s1878	9	Dtrenchii_SCF082_s2474	5
block374	Dtrenchii_CCMP2556_s190	19	Dtrenchii_SCF082_s2479	6
block375	Dtrenchii_CCMP2556_s1880	6	Dtrenchii_SCF082_s249	15
block376	Dtrenchii_CCMP2556_s1893	6	Dtrenchii_SCF082_s25	153
block377	Dtrenchii_CCMP2556_s1906	8	Dtrenchii_SCF082_s2512	6
block378	Dtrenchii_CCMP2556_s1918	6	Dtrenchii_SCF082_s256	9
block379	Dtrenchii_CCMP2556_s192	25	Dtrenchii_SCF082_s2553	7
block38	Dtrenchii_CCMP2556_s1113	12	Dtrenchii_SCF082_s1084	12
block380	Dtrenchii_CCMP2556_s1924	8	Dtrenchii_SCF082_s82	21
block381	Dtrenchii_CCMP2556_s1927	9	Dtrenchii_SCF082_s262	17
block382	Dtrenchii_CCMP2556_s195	17	Dtrenchii_SCF082_s2581	6
block383	Dtrenchii_CCMP2556_s1940	6	Dtrenchii_SCF082_s2586	9
block384	Dtrenchii_CCMP2556_s1956	7	Dtrenchii_SCF082_s259	7
block385	Dtrenchii_CCMP2556_s196	23	Dtrenchii_SCF082_s2596	6
block386	Dtrenchii_CCMP2556_s1971	6	Dtrenchii_SCF082_s359	9
block387	Dtrenchii_CCMP2556_s1972	7	Dtrenchii_SCF082_s2615	13
block388	Dtrenchii_CCMP2556_s1980	5	Dtrenchii_SCF082_s264	7
block389	Dtrenchii_CCMP2556_s1979	6	Dtrenchii_SCF082_s266	16
block39	Dtrenchii_CCMP2556_s106	37	Dtrenchii_SCF082_s1092	10
block390	Dtrenchii_CCMP2556_s198	35	Dtrenchii_SCF082_s3382	6
block391	Dtrenchii_CCMP2556_s1995	8	Dtrenchii_SCF082_s830	6
block392	Dtrenchii_CCMP2556_s2000	7	Dtrenchii_SCF082_s276	15
block393	Dtrenchii_CCMP2556_s2	95	Dtrenchii_SCF082_s2681	7
block394	Dtrenchii_CCMP2556_s40	90	Dtrenchii_SCF082_s309	17
block395	Dtrenchii_CCMP2556_s201	28	Dtrenchii_SCF082_s269	26
block396	Dtrenchii_CCMP2556_s2013	8	Dtrenchii_SCF082_s2694	5
block397	Dtrenchii_CCMP2556_s2024	6	Dtrenchii_SCF082_s27	50
block398	Dtrenchii_CCMP2556_s221	6	Dtrenchii_SCF082_s970	9
block399	Dtrenchii_CCMP2556_s331	31	Dtrenchii_SCF082_s2721	7
block4	Dtrenchii_CCMP2556_s1038	12	Dtrenchii_SCF082_s999	11
block40	Dtrenchii_CCMP2556_s1060	15	Dtrenchii_SCF082_s1087	9
block400	Dtrenchii_CCMP2556_s204	32	Dtrenchii_SCF082_s273	11
block401	Dtrenchii_CCMP2556_s2052	7	Dtrenchii_SCF082_s2735	8
block402	Dtrenchii_CCMP2556_s2058	9	Dtrenchii_SCF082_s274	16
block403	Dtrenchii_CCMP2556_s206	22	Dtrenchii_SCF082_s2740	7
block404	Dtrenchii_CCMP2556_s2064	8	Dtrenchii_SCF082_s2742	7
block405	Dtrenchii_CCMP2556_s254	7	Dtrenchii_SCF082_s2742	9
block406	Dtrenchii_CCMP2556_s2069	7	Dtrenchii_SCF082_s3864	8
block407	Dtrenchii_CCMP2556_s2075	9	Dtrenchii_SCF082_s3925	6
block408	Dtrenchii_CCMP2556_s2078	6	Dtrenchii_SCF082_s4421	6
block409	Dtrenchii_CCMP2556_s208	42	Dtrenchii_SCF082_s2748	9
block41	Dtrenchii_CCMP2556_s1062	9	Dtrenchii_SCF082_s1088	7
block410	Dtrenchii_CCMP2556_s2094	7	Dtrenchii_SCF082_s286	16
block411	Dtrenchii_CCMP2556_s21	25	Dtrenchii_SCF082_s2775	9
block412	Dtrenchii_CCMP2556_s210	18	Dtrenchii_SCF082_s280	18
block413	Dtrenchii_CCMP2556_s2101	8	Dtrenchii_SCF082_s283	19
block414	Dtrenchii_CCMP2556_s212	18	Dtrenchii_SCF082_s2798	6
block415	Dtrenchii_CCMP2556_s2132	10	Dtrenchii_SCF082_s281	19
block416	Dtrenchii_CCMP2556_s2134	6	Dtrenchii_SCF082_s2830	6
block417	Dtrenchii_CCMP2556_s214	7	Dtrenchii_SCF082_s2828	6
block418	Dtrenchii_CCMP2556_s791	15	Dtrenchii_SCF082_s285	21
block419	Dtrenchii_CCMP2556_s215	9	Dtrenchii_SCF082_s288	28
block42	Dtrenchii_CCMP2556_s444	11	Dtrenchii_SCF082_s109	22
block420	Dtrenchii_CCMP2556_s2154	8	Dtrenchii_SCF082_s34	24
block421	Dtrenchii_CCMP2556_s216	22	Dtrenchii_SCF082_s290	10
block422	Dtrenchii_CCMP2556_s2162	8	Dtrenchii_SCF082_s293	15
block423	Dtrenchii_CCMP2556_s2165	6	Dtrenchii_SCF082_s2937	8
block424	Dtrenchii_CCMP2556_s2168	5	Dtrenchii_SCF082_s295	22
block425	Dtrenchii_CCMP2556_s2169	7	Dtrenchii_SCF082_s617	8
block426	Dtrenchii_CCMP2556_s2174	7	Dtrenchii_SCF082_s2987	6
block427	Dtrenchii_CCMP2556_s218	24	Dtrenchii_SCF082_s300	13
block428	Dtrenchii_CCMP2556_s2186	6	Dtrenchii_SCF082_s4	29
block429	Dtrenchii_CCMP2556_s295	12	Dtrenchii_SCF082_s31	17
block43	Dtrenchii_CCMP2556_s1066	15	Dtrenchii_SCF082_s1090	6
block430	Dtrenchii_CCMP2556_s22	16	Dtrenchii_SCF082_s301	8
block431	Dtrenchii_CCMP2556_s490	14	Dtrenchii_SCF082_s3019	8
block432	Dtrenchii_CCMP2556_s22	19	Dtrenchii_SCF082_s302	9
block433	Dtrenchii_CCMP2556_s2203	7	Dtrenchii_SCF082_s303	11
block434	Dtrenchii_CCMP2556_s2206	8	Dtrenchii_SCF082_s4421	5
block435	Dtrenchii_CCMP2556_s2209	6	Dtrenchii_SCF082_s308	6
block436	Dtrenchii_CCMP2556_s325	36	Dtrenchii_SCF082_s323	11
block437	Dtrenchii_CCMP2556_s2210	8	Dtrenchii_SCF082_s312	12
block438	Dtrenchii_CCMP2556_s2222	7	Dtrenchii_SCF082_s314	15
block439	Dtrenchii_CCMP2556_s234	23	Dtrenchii_SCF082_s316	10
block44	Dtrenchii_CCMP2556_s1071	13	Dtrenchii_SCF082_s1097	10
block440	Dtrenchii_CCMP2556_s2221	7	Dtrenchii_SCF082_s319	22
block441	Dtrenchii_CCMP2556_s2228	6	Dtrenchii_SCF082_s318	11
block442	Dtrenchii_CCMP2556_s224	24	Dtrenchii_SCF082_s32	28
block443	Dtrenchii_CCMP2556_s990	6	Dtrenchii_SCF082_s3210	8
block444	Dtrenchii_CCMP2556_s227	21	Dtrenchii_SCF082_s322	20
block445	Dtrenchii_CCMP2556_s2258	9	Dtrenchii_SCF082_s3221	6
block446	Dtrenchii_CCMP2556_s74	14	Dtrenchii_SCF082_s328	9
block447	Dtrenchii_CCMP2556_s2265	14	Dtrenchii_SCF082_s3714	7
block448	Dtrenchii_CCMP2556_s228	8	Dtrenchii_SCF082_s4948	5
block449	Dtrenchii_CCMP2556_s822	22	Dtrenchii_SCF082_s379	13
block45	Dtrenchii_CCMP2556_s1070	10	Dtrenchii_SCF082_s412	19
block450	Dtrenchii_CCMP2556_s2287	7	Dtrenchii_SCF082_s332	7
block451	Dtrenchii_CCMP2556_s230	28	Dtrenchii_SCF082_s329	14
block452	Dtrenchii_CCMP2556_s2292	7	Dtrenchii_SCF082_s3305	5
block453	Dtrenchii_CCMP2556_s24	39	Dtrenchii_SCF082_s331	10
block454	Dtrenchii_CCMP2556_s2304	8	Dtrenchii_SCF082_s334	9
block455	Dtrenchii_CCMP2556_s2307	8	Dtrenchii_SCF082_s3345	6
block456	Dtrenchii_CCMP2556_s231	26	Dtrenchii_SCF082_s343	11
block457	Dtrenchii_CCMP2556_s2316	6	Dtrenchii_SCF082_s3381	6
block458	Dtrenchii_CCMP2556_s2326	12	Dtrenchii_SCF082_s339	15
block459	Dtrenchii_CCMP2556_s233	29	Dtrenchii_SCF082_s3386	7
block46	Dtrenchii_CCMP2556_s1073	8	Dtrenchii_SCF082_s1119	12
block460	Dtrenchii_CCMP2556_s2333	7	Dtrenchii_SCF082_s341	7
block461	Dtrenchii_CCMP2556_s2447	6	Dtrenchii_SCF082_s3415	7
block462	Dtrenchii_CCMP2556_s237	25	Dtrenchii_SCF082_s344	14
block463	Dtrenchii_CCMP2556_s600	5	Dtrenchii_SCF082_s346	21
block464	Dtrenchii_CCMP2556_s240	17	Dtrenchii_SCF082_s347	12
block465	Dtrenchii_CCMP2556_s239	35	Dtrenchii_SCF082_s3472	7
block466	Dtrenchii_CCMP2556_s2417	7	Dtrenchii_SCF082_s348	21
block467	Dtrenchii_CCMP2556_s242	24	Dtrenchii_SCF082_s36	35
block468	Dtrenchii_CCMP2556_s2420	6	Dtrenchii_SCF082_s352	20
block469	Dtrenchii_CCMP2556_s244	34	Dtrenchii_SCF082_s878	8
block47	Dtrenchii_CCMP2556_s714	6	Dtrenchii_SCF082_s1104	14
block470	Dtrenchii_CCMP2556_s2431	8	Dtrenchii_SCF082_s356	12
block471	Dtrenchii_CCMP2556_s2436	6	Dtrenchii_SCF082_s3556	7
block472	Dtrenchii_CCMP2556_s2443	6	Dtrenchii_SCF082_s357	11
block473	Dtrenchii_CCMP2556_s245	42	Dtrenchii_SCF082_s361	8
block474	Dtrenchii_CCMP2556_s2466	6	Dtrenchii_SCF082_s364	23
block475	Dtrenchii_CCMP2556_s248	29	Dtrenchii_SCF082_s367	8
block476	Dtrenchii_CCMP2556_s2480	7	Dtrenchii_SCF082_s370	11
block477	Dtrenchii_CCMP2556_s250	25	Dtrenchii_SCF082_s38	25
block478	Dtrenchii_CCMP2556_s253	16	Dtrenchii_SCF082_s372	16
block479	Dtrenchii_CCMP2556_s2532	7	Dtrenchii_SCF082_s376	11
block48	Dtrenchii_CCMP2556_s1076	14	Dtrenchii_SCF082_s1109	11
block480	Dtrenchii_CCMP2556_s423	32	Dtrenchii_SCF082_s374	12
block481	Dtrenchii_CCMP2556_s377	20	Dtrenchii_SCF082_s3760	7
block482	Dtrenchii_CCMP2556_s2560	6	Dtrenchii_SCF082_s3760	6
block483	Dtrenchii_CCMP2556_s257	35	Dtrenchii_SCF082_s377	11
block484	Dtrenchii_CCMP2556_s565	6	Dtrenchii_SCF082_s3817	11
block485	Dtrenchii_CCMP2556_s258	18	Dtrenchii_SCF082_s4339	11
block486	Dtrenchii_CCMP2556_s2582	7	Dtrenchii_SCF082_s4577	10
block487	Dtrenchii_CCMP2556_s2600	5	Dtrenchii_SCF082_s5079	10
block488	Dtrenchii_CCMP2556_s26	33	Dtrenchii_SCF082_s5127	8
block489	Dtrenchii_CCMP2556_s260	36	Dtrenchii_SCF082_s383	16
block49	Dtrenchii_CCMP2556_s1079	11	Dtrenchii_SCF082_s1108	6
block490	Dtrenchii_CCMP2556_s262	24	Dtrenchii_SCF082_s4068	6
block491	Dtrenchii_CCMP2556_s264	13	Dtrenchii_SCF082_s4143	6
block492	Dtrenchii_CCMP2556_s2670	8	Dtrenchii_SCF082_s4460	5
block493	Dtrenchii_CCMP2556_s266	11	Dtrenchii_SCF082_s384	14
block494	Dtrenchii_CCMP2556_s2669	7	Dtrenchii_SCF082_s3864	7
block495	Dtrenchii_CCMP2556_s268	21	Dtrenchii_SCF082_s387	13
block496	Dtrenchii_CCMP2556_s270	27	Dtrenchii_SCF082_s39	11
block497	Dtrenchii_CCMP2556_s28	54	Dtrenchii_SCF082_s475	8
block498	Dtrenchii_CCMP2556_s271	7	Dtrenchii_SCF082_s397	9
block499	Dtrenchii_CCMP2556_s272	16	Dtrenchii_SCF082_s394	14
block5	Dtrenchii_CCMP2556_s1001	15	Dtrenchii_SCF082_s1004	14
block50	Dtrenchii_CCMP2556_s109	26	Dtrenchii_SCF082_s115	26
block500	Dtrenchii_CCMP2556_s274	33	Dtrenchii_SCF082_s395	14
block501	Dtrenchii_CCMP2556_s275	38	Dtrenchii_SCF082_s398	10
block502	Dtrenchii_CCMP2556_s279	9	Dtrenchii_SCF082_s400	12
block503	Dtrenchii_CCMP2556_s281	32	Dtrenchii_SCF082_s41	14
block504	Dtrenchii_CCMP2556_s296	16	Dtrenchii_SCF082_s401	10
block505	Dtrenchii_CCMP2556_s72	20	Dtrenchii_SCF082_s403	10
block506	Dtrenchii_CCMP2556_s284	12	Dtrenchii_SCF082_s405	12
block507	Dtrenchii_CCMP2556_s286	27	Dtrenchii_SCF082_s4068	9
block508	Dtrenchii_CCMP2556_s288	17	Dtrenchii_SCF082_s4460	7
block509	Dtrenchii_CCMP2556_s292	21	Dtrenchii_SCF082_s409	20
block51	Dtrenchii_CCMP2556_s1081	9	Dtrenchii_SCF082_s1110	11
block510	Dtrenchii_CCMP2556_s290	12	Dtrenchii_SCF082_s411	16
block511	Dtrenchii_CCMP2556_s293	15	Dtrenchii_SCF082_s415	8
block512	Dtrenchii_CCMP2556_s298	21	Dtrenchii_SCF082_s418	9
block513	Dtrenchii_CCMP2556_s299	29	Dtrenchii_SCF082_s4460	7
block514	Dtrenchii_CCMP2556_s30	12	Dtrenchii_SCF082_s419	13
block515	Dtrenchii_CCMP2556_s30	31	Dtrenchii_SCF082_s4186	9
block516	Dtrenchii_CCMP2556_s301	34	Dtrenchii_SCF082_s42	22
block517	Dtrenchii_CCMP2556_s304	21	Dtrenchii_SCF082_s420	15
block518	Dtrenchii_CCMP2556_s307	27	Dtrenchii_SCF082_s422	21
block519	Dtrenchii_CCMP2556_s306	11	Dtrenchii_SCF082_s4339	12
block52	Dtrenchii_CCMP2556_s1083	17	Dtrenchii_SCF082_s1114	6
block520	Dtrenchii_CCMP2556_s584	15	Dtrenchii_SCF082_s4577	10
block521	Dtrenchii_CCMP2556_s31	25	Dtrenchii_SCF082_s5079	10
block522	Dtrenchii_CCMP2556_s310	13	Dtrenchii_SCF082_s5127	8
block523	Dtrenchii_CCMP2556_s311	35	Dtrenchii_SCF082_s728	9
block524	Dtrenchii_CCMP2556_s316	28	Dtrenchii_SCF082_s424	15
block525	Dtrenchii_CCMP2556_s317	24	Dtrenchii_SCF082_s426	15
block526	Dtrenchii_CCMP2556_s320	11	Dtrenchii_SCF082_s43	18
block527	Dtrenchii_CCMP2556_s33	66	Dtrenchii_SCF082_s432	10
block528	Dtrenchii_CCMP2556_s321	28	Dtrenchii_SCF082_s435	6
block529	Dtrenchii_CCMP2556_s324	50	Dtrenchii_SCF082_s4577	10
block53	Dtrenchii_CCMP2556_s1087	12	Dtrenchii_SCF082_s1116	14
block530	Dtrenchii_CCMP2556_s326	13	Dtrenchii_SCF082_s5079	10
block531	Dtrenchii_CCMP2556_s329	18	Dtrenchii_SCF082_s5127	8
block532	Dtrenchii_CCMP2556_s330	15	Dtrenchii_SCF082_s436	22
block533	Dtrenchii_CCMP2556_s333	44	Dtrenchii_SCF082_s438	20
block534	Dtrenchii_CCMP2556_s335	25	Dtrenchii_SCF082_s439	8
block535	Dtrenchii_CCMP2556_s338	17	Dtrenchii_SCF082_s442	21
block536	Dtrenchii_CCMP2556_s463	17	Dtrenchii_SCF082_s446	14
block537	Dtrenchii_CCMP2556_s35	31	Dtrenchii_SCF082_s448	17
block538	Dtrenchii_CCMP2556_s340	20	Dtrenchii_SCF082_s450	15
block539	Dtrenchii_CCMP2556_s341	19	Dtrenchii_SCF082_s5	41
block54	Dtrenchii_CCMP2556_s135	10	Dtrenchii_SCF082_s113	28
block540	Dtrenchii_CCMP2556_s347	18	Dtrenchii_SCF082_s452	18
block541	Dtrenchii_CCMP2556_s346	19	Dtrenchii_SCF082_s454	26
block542	Dtrenchii_CCMP2556_s349	13	Dtrenchii_SCF082_s457	8
block543	Dtrenchii_CCMP2556_s351	13	Dtrenchii_SCF082_s5079	8
block544	Dtrenchii_CCMP2556_s352	16	Dtrenchii_SCF082_s5127	6
block545	Dtrenchii_CCMP2556_s352	9	Dtrenchii_SCF082_s459	8
block546	Dtrenchii_CCMP2556_s354	40	Dtrenchii_SCF082_s461	9
block547	Dtrenchii_CCMP2556_s355	27	Dtrenchii_SCF082_s465	14
block548	Dtrenchii_CCMP2556_s356	30	Dtrenchii_SCF082_s464	17
block549	Dtrenchii_CCMP2556_s359	16	Dtrenchii_SCF082_s467	9
block55	Dtrenchii_CCMP2556_s1089	15	Dtrenchii_SCF082_s1121	6
block550	Dtrenchii_CCMP2556_s36	50	Dtrenchii_SCF082_s468	11
block551	Dtrenchii_CCMP2556_s361	25	Dtrenchii_SCF082_s469	12
block552	Dtrenchii_CCMP2556_s363	16	Dtrenchii_SCF082_s47	26
block553	Dtrenchii_CCMP2556_s365	30	Dtrenchii_SCF082_s471	11
block554	Dtrenchii_CCMP2556_s367	19	Dtrenchii_SCF082_s473	9
block555	Dtrenchii_CCMP2556_s368	25	Dtrenchii_SCF082_s481	15
block556	Dtrenchii_CCMP2556_s371	18	Dtrenchii_SCF082_s479	14
block557	Dtrenchii_CCMP2556_s373	20	Dtrenchii_SCF082_s480	20
block558	Dtrenchii_CCMP2556_s374	10	Dtrenchii_SCF082_s482	14
block559	Dtrenchii_CCMP2556_s375	21	Dtrenchii_SCF082_s484	9
block56	Dtrenchii_CCMP2556_s1090	8	Dtrenchii_SCF082_s1126	8
block560	Dtrenchii_CCMP2556_s378	16	Dtrenchii_SCF082_s486	21
block561	Dtrenchii_CCMP2556_s38	47	Dtrenchii_SCF082_s489	15
block562	Dtrenchii_CCMP2556_s381	14	Dtrenchii_SCF082_s50	25
block563	Dtrenchii_CCMP2556_s385	34	Dtrenchii_SCF082_s491	27
block564	Dtrenchii_CCMP2556_s384	19	Dtrenchii_SCF082_s494	16
block565	Dtrenchii_CCMP2556_s388	20	Dtrenchii_SCF082_s496	8
block566	Dtrenchii_CCMP2556_s389	23	Dtrenchii_SCF082_s497	10
block567	Dtrenchii_CCMP2556_s390	11	Dtrenchii_SCF082_s5	16
block568	Dtrenchii_CCMP2556_s392	25	Dtrenchii_SCF082_s501	25
block569	Dtrenchii_CCMP2556_s395	24	Dtrenchii_SCF082_s504	6
block57	Dtrenchii_CCMP2556_s1949	8	Dtrenchii_SCF082_s1133	10
block570	Dtrenchii_CCMP2556_s397	40	Dtrenchii_SCF082_s506	15
block571	Dtrenchii_CCMP2556_s398	14	Dtrenchii_SCF082_s508	12
block572	Dtrenchii_CCMP2556_s5	81	Dtrenchii_SCF082_s5127	7
block573	Dtrenchii_CCMP2556_s402	34	Dtrenchii_SCF082_s519	14
block574	Dtrenchii_CCMP2556_s404	19	Dtrenchii_SCF082_s51	24
block575	Dtrenchii_CCMP2556_s406	15	Dtrenchii_SCF082_s510	7
block576	Dtrenchii_CCMP2556_s411	32	Dtrenchii_SCF082_s515	11
block577	Dtrenchii_CCMP2556_s409	14	Dtrenchii_SCF082_s518	16
block578	Dtrenchii_CCMP2556_s41	9	Dtrenchii_SCF082_s525	13
block579	Dtrenchii_CCMP2556_s413	14	Dtrenchii_SCF082_s527	11
block58	Dtrenchii_CCMP2556_s1092	12	Dtrenchii_SCF082_s1134	10
block580	Dtrenchii_CCMP2556_s418	20	Dtrenchii_SCF082_s529	24
block581	Dtrenchii_CCMP2556_s415	16	Dtrenchii_SCF082_s54	25
block582	Dtrenchii_CCMP2556_s416	17	Dtrenchii_SCF082_s530	11
block583	Dtrenchii_CCMP2556_s420	24	Dtrenchii_SCF082_s532	10
block584	Dtrenchii_CCMP2556_s45	43	Dtrenchii_SCF082_s533	15
block585	Dtrenchii_CCMP2556_s421	23	Dtrenchii_SCF082_s537	9
block586	Dtrenchii_CCMP2556_s424	20	Dtrenchii_SCF082_s540	23
block587	Dtrenchii_CCMP2556_s427	13	Dtrenchii_SCF082_s560	8
block588	Dtrenchii_CCMP2556_s428	13	Dtrenchii_SCF082_s544	9
block589	Dtrenchii_CCMP2556_s44	52	Dtrenchii_SCF082_s545	14
block59	Dtrenchii_CCMP2556_s1412	9	Dtrenchii_SCF082_s1156	13
block590	Dtrenchii_CCMP2556_s432	13	Dtrenchii_SCF082_s548	19
block591	Dtrenchii_CCMP2556_s433	24	Dtrenchii_SCF082_s547	14
block592	Dtrenchii_CCMP2556_s435	35	Dtrenchii_SCF082_s55	31
block593	Dtrenchii_CCMP2556_s704	15	Dtrenchii_SCF082_s551	9
block594	Dtrenchii_CCMP2556_s440	10	Dtrenchii_SCF082_s554	10
block595	Dtrenchii_CCMP2556_s443	14	Dtrenchii_SCF082_s556	7
block596	Dtrenchii_CCMP2556_s448	12	Dtrenchii_SCF082_s558	9
block597	Dtrenchii_CCMP2556_s820	9	Dtrenchii_SCF082_s562	23
block598	Dtrenchii_CCMP2556_s449	21	Dtrenchii_SCF082_s565	22
block599	Dtrenchii_CCMP2556_s451	15	Dtrenchii_SCF082_s566	11
block6	Dtrenchii_CCMP2556_s1007	8	Dtrenchii_SCF082_s1005	9
block60	Dtrenchii_CCMP2556_s1100	10	Dtrenchii_SCF082_s1140	10
block600	Dtrenchii_CCMP2556_s454	28	Dtrenchii_SCF082_s567	18
block601	Dtrenchii_CCMP2556_s456	7	Dtrenchii_SCF082_s57	36
block602	Dtrenchii_CCMP2556_s457	8	Dtrenchii_SCF082_s572	21
block603	Dtrenchii_CCMP2556_s459	13	Dtrenchii_SCF082_s576	10
block604	Dtrenchii_CCMP2556_s47	54	Dtrenchii_SCF082_s579	11
block605	Dtrenchii_CCMP2556_s460	15	Dtrenchii_SCF082_s583	14
block606	Dtrenchii_CCMP2556_s462	12	Dtrenchii_SCF082_s580	8
block607	Dtrenchii_CCMP2556_s469	16	Dtrenchii_SCF082_s582	8
block608	Dtrenchii_CCMP2556_s470	18	Dtrenchii_SCF082_s584	10
block609	Dtrenchii_CCMP2556_s86	6	Dtrenchii_SCF082_s587	18
block61	Dtrenchii_CCMP2556_s110	40	Dtrenchii_SCF082_s1139	9
block610	Dtrenchii_CCMP2556_s473	12	Dtrenchii_SCF082_s591	10
block611	Dtrenchii_CCMP2556_s475	34	Dtrenchii_SCF082_s60	20
block612	Dtrenchii_CCMP2556_s476	14	Dtrenchii_SCF082_s592	10
block613	Dtrenchii_CCMP2556_s477	14	Dtrenchii_SCF082_s594	8
block614	Dtrenchii_CCMP2556_s480	25	Dtrenchii_SCF082_s603	12
block615	Dtrenchii_CCMP2556_s48	35	Dtrenchii_SCF082_s597	10
block616	Dtrenchii_CCMP2556_s482	12	Dtrenchii_SCF082_s598	6
block617	Dtrenchii_CCMP2556_s483	12	Dtrenchii_SCF082_s6	36
block618	Dtrenchii_CCMP2556_s489	21	Dtrenchii_SCF082_s602	9
block619	Dtrenchii_CCMP2556_s49	22	Dtrenchii_SCF082_s609	15
block62	Dtrenchii_CCMP2556_s1101	11	Dtrenchii_SCF082_s114	18
block620	Dtrenchii_CCMP2556_s501	18	Dtrenchii_SCF082_s608	14
block621	Dtrenchii_CCMP2556_s493	21	Dtrenchii_SCF082_s62	13
block622	Dtrenchii_CCMP2556_s495	12	Dtrenchii_SCF082_s612	8
block623	Dtrenchii_CCMP2556_s496	17	Dtrenchii_SCF082_s615	10
block624	Dtrenchii_CCMP2556_s828	10	Dtrenchii_SCF082_s616	6
block625	Dtrenchii_CCMP2556_s502	12	Dtrenchii_SCF082_s619	24
block626	Dtrenchii_CCMP2556_s503	24	Dtrenchii_SCF082_s620	11
block627	Dtrenchii_CCMP2556_s505	24	Dtrenchii_SCF082_s622	19
block628	Dtrenchii_CCMP2556_s509	17	Dtrenchii_SCF082_s627	16
block629	Dtrenchii_CCMP2556_s51	73	Dtrenchii_SCF082_s629	12
block63	Dtrenchii_CCMP2556_s1103	10	Dtrenchii_SCF082_s1141	11
block630	Dtrenchii_CCMP2556_s510	19	Dtrenchii_SCF082_s64	19
block631	Dtrenchii_CCMP2556_s517	13	Dtrenchii_SCF082_s631	7
block632	Dtrenchii_CCMP2556_s512	26	Dtrenchii_SCF082_s634	8
block633	Dtrenchii_CCMP2556_s516	12	Dtrenchii_SCF082_s638	19
block634	Dtrenchii_CCMP2556_s519	12	Dtrenchii_SCF082_s639	12
block635	Dtrenchii_CCMP2556_s52	37	Dtrenchii_SCF082_s641	14
block636	Dtrenchii_CCMP2556_s521	16	Dtrenchii_SCF082_s644	24
block637	Dtrenchii_CCMP2556_s522	33	Dtrenchii_SCF082_s661	13
block638	Dtrenchii_CCMP2556_s526	31	Dtrenchii_SCF082_s650	11
block639	Dtrenchii_CCMP2556_s527	13	Dtrenchii_SCF082_s66	24
block64	Dtrenchii_CCMP2556_s1105	13	Dtrenchii_SCF082_s1148	6
block640	Dtrenchii_CCMP2556_s930	15	Dtrenchii_SCF082_s653	9
block641	Dtrenchii_CCMP2556_s531	36	Dtrenchii_SCF082_s665	11
block642	Dtrenchii_CCMP2556_s533	23	Dtrenchii_SCF082_s656	14
block643	Dtrenchii_CCMP2556_s534	16	Dtrenchii_SCF082_s658	15
block644	Dtrenchii_CCMP2556_s536	27	Dtrenchii_SCF082_s660	14
block645	Dtrenchii_CCMP2556_s538	17	Dtrenchii_SCF082_s664	12
block646	Dtrenchii_CCMP2556_s540	7	Dtrenchii_SCF082_s671	9
block647	Dtrenchii_CCMP2556_s886	10	Dtrenchii_SCF082_s670	22
block648	Dtrenchii_CCMP2556_s545	12	Dtrenchii_SCF082_s669	14
block649	Dtrenchii_CCMP2556_s546	18	Dtrenchii_SCF082_s70	16
block65	Dtrenchii_CCMP2556_s1239	6	Dtrenchii_SCF082_s1154	11
block650	Dtrenchii_CCMP2556_s548	9	Dtrenchii_SCF082_s672	25
block651	Dtrenchii_CCMP2556_s549	19	Dtrenchii_SCF082_s673	9
block652	Dtrenchii_CCMP2556_s56	40	Dtrenchii_SCF082_s675	11
block653	Dtrenchii_CCMP2556_s552	17	Dtrenchii_SCF082_s680	14
block654	Dtrenchii_CCMP2556_s553	12	Dtrenchii_SCF082_s679	9
block655	Dtrenchii_CCMP2556_s555	16	Dtrenchii_SCF082_s69	15
block656	Dtrenchii_CCMP2556_s557	16	Dtrenchii_SCF082_s686	17
block657	Dtrenchii_CCMP2556_s559	21	Dtrenchii_SCF082_s683	10
block658	Dtrenchii_CCMP2556_s564	13	Dtrenchii_SCF082_s708	8
block659	Dtrenchii_CCMP2556_s565	33	Dtrenchii_SCF082_s692	7
block66	Dtrenchii_CCMP2556_s1109	8	Dtrenchii_SCF082_s1175	17
block660	Dtrenchii_CCMP2556_s598	17	Dtrenchii_SCF082_s694	10
block661	Dtrenchii_CCMP2556_s569	12	Dtrenchii_SCF082_s695	15
block662	Dtrenchii_CCMP2556_s571	15	Dtrenchii_SCF082_s698	10
block663	Dtrenchii_CCMP2556_s573	19	Dtrenchii_SCF082_s701	10
block664	Dtrenchii_CCMP2556_s575	17	Dtrenchii_SCF082_s709	11
block665	Dtrenchii_CCMP2556_s577	21	Dtrenchii_SCF082_s725	16
block666	Dtrenchii_CCMP2556_s578	13	Dtrenchii_SCF082_s72	26
block667	Dtrenchii_CCMP2556_s58	13	Dtrenchii_SCF082_s712	14
block668	Dtrenchii_CCMP2556_s580	8	Dtrenchii_SCF082_s717	6
block669	Dtrenchii_CCMP2556_s583	12	Dtrenchii_SCF082_s716	11
block67	Dtrenchii_CCMP2556_s1110	12	Dtrenchii_SCF082_s1177	8
block670	Dtrenchii_CCMP2556_s588	13	Dtrenchii_SCF082_s719	15
block671	Dtrenchii_CCMP2556_s585	14	Dtrenchii_SCF082_s721	7
block672	Dtrenchii_CCMP2556_s591	18	Dtrenchii_SCF082_s722	14
block673	Dtrenchii_CCMP2556_s595	17	Dtrenchii_SCF082_s74	12
block674	Dtrenchii_CCMP2556_s61	31	Dtrenchii_SCF082_s734	9
block675	Dtrenchii_CCMP2556_s590	7	Dtrenchii_SCF082_s733	10
block676	Dtrenchii_CCMP2556_s593	26	Dtrenchii_SCF082_s750	13
block677	Dtrenchii_CCMP2556_s597	18	Dtrenchii_SCF082_s736	9
block678	Dtrenchii_CCMP2556_s601	21	Dtrenchii_SCF082_s740	9
block679	Dtrenchii_CCMP2556_s7	92	Dtrenchii_SCF082_s743	9
block68	Dtrenchii_CCMP2556_s1111	8	Dtrenchii_SCF082_s1158	7
block680	Dtrenchii_CCMP2556_s96	21	Dtrenchii_SCF082_s742	7
block681	Dtrenchii_CCMP2556_s600	24	Dtrenchii_SCF082_s75	23
block682	Dtrenchii_CCMP2556_s603	10	Dtrenchii_SCF082_s751	12
block683	Dtrenchii_CCMP2556_s605	15	Dtrenchii_SCF082_s754	12
block684	Dtrenchii_CCMP2556_s653	26	Dtrenchii_SCF082_s846	7
block685	Dtrenchii_CCMP2556_s609	24	Dtrenchii_SCF082_s758	17
block686	Dtrenchii_CCMP2556_s610	20	Dtrenchii_SCF082_s763	20
block687	Dtrenchii_CCMP2556_s629	14	Dtrenchii_SCF082_s762	10
block688	Dtrenchii_CCMP2556_s617	18	Dtrenchii_SCF082_s761	10
block689	Dtrenchii_CCMP2556_s616	15	Dtrenchii_SCF082_s768	11
block69	Dtrenchii_CCMP2556_s1115	11	Dtrenchii_SCF082_s117	10
block690	Dtrenchii_CCMP2556_s619	11	Dtrenchii_SCF082_s77	25
block691	Dtrenchii_CCMP2556_s62	50	Dtrenchii_SCF082_s771	8
block692	Dtrenchii_CCMP2556_s620	9	Dtrenchii_SCF082_s800	9
block693	Dtrenchii_CCMP2556_s621	16	Dtrenchii_SCF082_s780	12
block694	Dtrenchii_CCMP2556_s624	16	Dtrenchii_SCF082_s782	6
block695	Dtrenchii_CCMP2556_s626	25	Dtrenchii_SCF082_s787	18
block696	Dtrenchii_CCMP2556_s628	30	Dtrenchii_SCF082_s789	9
block697	Dtrenchii_CCMP2556_s781	14	Dtrenchii_SCF082_s793	16
block698	Dtrenchii_CCMP2556_s631	13	Dtrenchii_SCF082_s795	20
block699	Dtrenchii_CCMP2556_s633	21	Dtrenchii_SCF082_s8	21
block7	Dtrenchii_CCMP2556_s1003	7	Dtrenchii_SCF082_s1006	11
block70	Dtrenchii_CCMP2556_s1119	15	Dtrenchii_SCF082_s1165	15
block700	Dtrenchii_CCMP2556_s634	25	Dtrenchii_SCF082_s80	21
block701	Dtrenchii_CCMP2556_s637	15	Dtrenchii_SCF082_s802	7
block702	Dtrenchii_CCMP2556_s639	16	Dtrenchii_SCF082_s804	8
block703	Dtrenchii_CCMP2556_s64	27	Dtrenchii_SCF082_s806	6
block704	Dtrenchii_CCMP2556_s643	8	Dtrenchii_SCF082_s809	8
block705	Dtrenchii_CCMP2556_s645	12	Dtrenchii_SCF082_s813	8
block706	Dtrenchii_CCMP2556_s648	18	Dtrenchii_SCF082_s814	12
block707	Dtrenchii_CCMP2556_s647	13	Dtrenchii_SCF082_s818	14
block708	Dtrenchii_CCMP2556_s649	10	Dtrenchii_SCF082_s817	19
block709	Dtrenchii_CCMP2556_s651	14	Dtrenchii_SCF082_s821	6
block71	Dtrenchii_CCMP2556_s113	45	Dtrenchii_SCF082_s1164	7
block710	Dtrenchii_CCMP2556_s654	20	Dtrenchii_SCF082_s822	11
block711	Dtrenchii_CCMP2556_s66	30	Dtrenchii_SCF082_s824	7
block712	Dtrenchii_CCMP2556_s664	11	Dtrenchii_SCF082_s826	9
block713	Dtrenchii_CCMP2556_s663	15	Dtrenchii_SCF082_s84	32
block714	Dtrenchii_CCMP2556_s666	16	Dtrenchii_SCF082_s838	10
block715	Dtrenchii_CCMP2556_s667	12	Dtrenchii_SCF082_s837	8
block716	Dtrenchii_CCMP2556_s668	12	Dtrenchii_SCF082_s835	8
block717	Dtrenchii_CCMP2556_s671	11	Dtrenchii_SCF082_s836	10
block718	Dtrenchii_CCMP2556_s673	9	Dtrenchii_SCF082_s840	18
block719	Dtrenchii_CCMP2556_s677	8	Dtrenchii_SCF082_s841	13
block72	Dtrenchii_CCMP2556_s1123	7	Dtrenchii_SCF082_s1167	15
block720	Dtrenchii_CCMP2556_s680	14	Dtrenchii_SCF082_s843	16
block721	Dtrenchii_CCMP2556_s681	21	Dtrenchii_SCF082_s847	7
block722	Dtrenchii_CCMP2556_s68	53	Dtrenchii_SCF082_s850	18
block723	Dtrenchii_CCMP2556_s683	14	Dtrenchii_SCF082_s86	19
block724	Dtrenchii_CCMP2556_s685	14	Dtrenchii_SCF082_s852	9
block725	Dtrenchii_CCMP2556_s690	17	Dtrenchii_SCF082_s854	10
block726	Dtrenchii_CCMP2556_s688	9	Dtrenchii_SCF082_s859	15
block727	Dtrenchii_CCMP2556_s695	21	Dtrenchii_SCF082_s866	13
block728	Dtrenchii_CCMP2556_s693	10	Dtrenchii_SCF082_s860	11
block729	Dtrenchii_CCMP2556_s696	18	Dtrenchii_SCF082_s867	16
block73	Dtrenchii_CCMP2556_s1125	8	Dtrenchii_SCF082_s1169	9
block730	Dtrenchii_CCMP2556_s699	28	Dtrenchii_SCF082_s869	8
block731	Dtrenchii_CCMP2556_s71	39	Dtrenchii_SCF082_s90	23
block732	Dtrenchii_CCMP2556_s701	13	Dtrenchii_SCF082_s873	6
block733	Dtrenchii_CCMP2556_s702	13	Dtrenchii_SCF082_s875	13
block734	Dtrenchii_CCMP2556_s705	9	Dtrenchii_SCF082_s877	8
block735	Dtrenchii_CCMP2556_s707	13	Dtrenchii_SCF082_s89	11
block736	Dtrenchii_CCMP2556_s710	17	Dtrenchii_SCF082_s881	6
block737	Dtrenchii_CCMP2556_s717	29	Dtrenchii_SCF082_s883	8
block738	Dtrenchii_CCMP2556_s712	13	Dtrenchii_SCF082_s892	8
block739	Dtrenchii_CCMP2556_s715	25	Dtrenchii_SCF082_s889	10
block74	Dtrenchii_CCMP2556_s1155	9	Dtrenchii_SCF082_s1170	7
block740	Dtrenchii_CCMP2556_s718	20	Dtrenchii_SCF082_s896	13
block741	Dtrenchii_CCMP2556_s722	8	Dtrenchii_SCF082_s897	8
block742	Dtrenchii_CCMP2556_s726	15	Dtrenchii_SCF082_s900	6
block743	Dtrenchii_CCMP2556_s727	11	Dtrenchii_SCF082_s904	13
block744	Dtrenchii_CCMP2556_s730	14	Dtrenchii_SCF082_s909	11
block745	Dtrenchii_CCMP2556_s73	29	Dtrenchii_SCF082_s908	13
block746	Dtrenchii_CCMP2556_s731	17	Dtrenchii_SCF082_s911	9
block747	Dtrenchii_CCMP2556_s734	9	Dtrenchii_SCF082_s918	12
block748	Dtrenchii_CCMP2556_s735	13	Dtrenchii_SCF082_s917	7
block749	Dtrenchii_CCMP2556_s736	15	Dtrenchii_SCF082_s93	16
block75	Dtrenchii_CCMP2556_s1128	21	Dtrenchii_SCF082_s1176	8
block750	Dtrenchii_CCMP2556_s739	9	Dtrenchii_SCF082_s920	6
block751	Dtrenchii_CCMP2556_s74	8	Dtrenchii_SCF082_s921	7
block752	Dtrenchii_CCMP2556_s740	16	Dtrenchii_SCF082_s926	6
block753	Dtrenchii_CCMP2556_s742	20	Dtrenchii_SCF082_s929	7
block754	Dtrenchii_CCMP2556_s746	12	Dtrenchii_SCF082_s936	7
block755	Dtrenchii_CCMP2556_s747	8	Dtrenchii_SCF082_s938	10
block756	Dtrenchii_CCMP2556_s75	45	Dtrenchii_SCF082_s95	33
block757	Dtrenchii_CCMP2556_s751	13	Dtrenchii_SCF082_s950	9
block758	Dtrenchii_CCMP2556_s753	7	Dtrenchii_SCF082_s946	10
block759	Dtrenchii_CCMP2556_s755	14	Dtrenchii_SCF082_s948	18
block76	Dtrenchii_CCMP2556_s1132	12	Dtrenchii_SCF082_s119	36
block760	Dtrenchii_CCMP2556_s758	10	Dtrenchii_SCF082_s952	8
block761	Dtrenchii_CCMP2556_s806	7	Dtrenchii_SCF082_s956	8
block762	Dtrenchii_CCMP2556_s763	9	Dtrenchii_SCF082_s957	11
block763	Dtrenchii_CCMP2556_s765	9	Dtrenchii_SCF082_s96	13
block764	Dtrenchii_CCMP2556_s770	12	Dtrenchii_SCF082_s960	8
block765	Dtrenchii_CCMP2556_s77	50	Dtrenchii_SCF082_s962	11
block766	Dtrenchii_CCMP2556_s795	9	Dtrenchii_SCF082_s965	8
block767	Dtrenchii_CCMP2556_s774	15	Dtrenchii_SCF082_s969	14
block768	Dtrenchii_CCMP2556_s775	18	Dtrenchii_SCF082_s975	7
block769	Dtrenchii_CCMP2556_s777	9	Dtrenchii_SCF082_s980	9
block77	Dtrenchii_CCMP2556_s1166	6	Dtrenchii_SCF082_s1181	11
block770	Dtrenchii_CCMP2556_s782	19	Dtrenchii_SCF082_s99	22
block771	Dtrenchii_CCMP2556_s785	9	Dtrenchii_SCF082_s985	9
block772	Dtrenchii_CCMP2556_s787	14	Dtrenchii_SCF082_s992	7
block773	Dtrenchii_CCMP2556_s788	14	Dtrenchii_SCF082_s993	15
block774	Dtrenchii_CCMP2556_s832	10	Dtrenchii_SCF082_s995	12
block775	Dtrenchii_CCMP2556_s79	66	Dtrenchii_SCF082_s996	8
block776	Dtrenchii_CCMP2556_s792	7
block777	Dtrenchii_CCMP2556_s796	9
block778	Dtrenchii_CCMP2556_s801	20
block779	Dtrenchii_CCMP2556_s9	62
block78	Dtrenchii_CCMP2556_s1136	16	Dtrenchii_SCF082_s1183	6
block780	Dtrenchii_CCMP2556_s802	11
block781	Dtrenchii_CCMP2556_s807	19
block782	Dtrenchii_CCMP2556_s811	14
block783	Dtrenchii_CCMP2556_s813	17
block784	Dtrenchii_CCMP2556_s821	24
block785	Dtrenchii_CCMP2556_s815	15
block786	Dtrenchii_CCMP2556_s817	17
block787	Dtrenchii_CCMP2556_s83	60
block788	Dtrenchii_CCMP2556_s824	25
block789	Dtrenchii_CCMP2556_s826	15
block79	Dtrenchii_CCMP2556_s1139	13	Dtrenchii_SCF082_s1192	8
block790	Dtrenchii_CCMP2556_s830	6
block791	Dtrenchii_CCMP2556_s833	11
block792	Dtrenchii_CCMP2556_s834	10
block793	Dtrenchii_CCMP2556_s837	10
block794	Dtrenchii_CCMP2556_s838	8
block795	Dtrenchii_CCMP2556_s85	22
block796	Dtrenchii_CCMP2556_s841	18
block797	Dtrenchii_CCMP2556_s844	9
block798	Dtrenchii_CCMP2556_s846	11
block799	Dtrenchii_CCMP2556_s848	12
block8	Dtrenchii_CCMP2556_s1004	8	Dtrenchii_SCF082_s1009	11
block80	Dtrenchii_CCMP2556_s115	20	Dtrenchii_SCF082_s1194	8
block800	Dtrenchii_CCMP2556_s850	15
block801	Dtrenchii_CCMP2556_s852	6
block802	Dtrenchii_CCMP2556_s855	14
block803	Dtrenchii_CCMP2556_s857	10
block804	Dtrenchii_CCMP2556_s859	18
block805	Dtrenchii_CCMP2556_s864	12
block806	Dtrenchii_CCMP2556_s863	11
block807	Dtrenchii_CCMP2556_s865	10
block808	Dtrenchii_CCMP2556_s872	12
block809	Dtrenchii_CCMP2556_s87	43
block81	Dtrenchii_CCMP2556_s1141	7	Dtrenchii_SCF082_s1197	7
block810	Dtrenchii_CCMP2556_s873	9
block811	Dtrenchii_CCMP2556_s875	20
block812	Dtrenchii_CCMP2556_s887	17
block813	Dtrenchii_CCMP2556_s880	13
block814	Dtrenchii_CCMP2556_s883	13
block815	Dtrenchii_CCMP2556_s882	7
block816	Dtrenchii_CCMP2556_s885	9
block817	Dtrenchii_CCMP2556_s889	17
block818	Dtrenchii_CCMP2556_s891	17
block819	Dtrenchii_CCMP2556_s892	19
block82	Dtrenchii_CCMP2556_s1145	9	Dtrenchii_SCF082_s1199	15
block820	Dtrenchii_CCMP2556_s895	12
block821	Dtrenchii_CCMP2556_s899	6
block822	Dtrenchii_CCMP2556_s897	7
block823	Dtrenchii_CCMP2556_s91	43
block824	Dtrenchii_CCMP2556_s900	18
block825	Dtrenchii_CCMP2556_s902	16
block826	Dtrenchii_CCMP2556_s905	8
block827	Dtrenchii_CCMP2556_s906	11
block828	Dtrenchii_CCMP2556_s910	9
block829	Dtrenchii_CCMP2556_s915	21
block83	Dtrenchii_CCMP2556_s1147	12	Dtrenchii_SCF082_s12	19
block830	Dtrenchii_CCMP2556_s918	9
block831	Dtrenchii_CCMP2556_s920	21
block832	Dtrenchii_CCMP2556_s93	34
block833	Dtrenchii_CCMP2556_s923	10
block834	Dtrenchii_CCMP2556_s924	26
block835	Dtrenchii_CCMP2556_s931	10
block836	Dtrenchii_CCMP2556_s929	18
block837	Dtrenchii_CCMP2556_s933	7
block838	Dtrenchii_CCMP2556_s935	9
block839	Dtrenchii_CCMP2556_s944	11
block84	Dtrenchii_CCMP2556_s1149	7	Dtrenchii_SCF082_s120	19
block840	Dtrenchii_CCMP2556_s941	17
block841	Dtrenchii_CCMP2556_s943	13
block842	Dtrenchii_CCMP2556_s947	19
block843	Dtrenchii_CCMP2556_s949	14
block844	Dtrenchii_CCMP2556_s950	13
block845	Dtrenchii_CCMP2556_s951	18
block846	Dtrenchii_CCMP2556_s954	10
block847	Dtrenchii_CCMP2556_s957	8
block848	Dtrenchii_CCMP2556_s972	6
block849	Dtrenchii_CCMP2556_s960	10
block85	Dtrenchii_CCMP2556_s1154	12	Dtrenchii_SCF082_s1205	6
block850	Dtrenchii_CCMP2556_s961	9
block851	Dtrenchii_CCMP2556_s963	15
block852	Dtrenchii_CCMP2556_s966	12
block853	Dtrenchii_CCMP2556_s97	51
block854	Dtrenchii_CCMP2556_s970	8
block855	Dtrenchii_CCMP2556_s974	15
block856	Dtrenchii_CCMP2556_s976	13
block857	Dtrenchii_CCMP2556_s977	9
block858	Dtrenchii_CCMP2556_s978	8
block859	Dtrenchii_CCMP2556_s983	17
block86	Dtrenchii_CCMP2556_s1152	12	Dtrenchii_SCF082_s1203	9
block860	Dtrenchii_CCMP2556_s985	8
block861	Dtrenchii_CCMP2556_s986	10
block862	Dtrenchii_CCMP2556_s992	10
block863	Dtrenchii_CCMP2556_s998	13
block87	Dtrenchii_CCMP2556_s1158	11	Dtrenchii_SCF082_s1210	6
block88	Dtrenchii_CCMP2556_s561	6	Dtrenchii_SCF082_s1208	13
block89	Dtrenchii_CCMP2556_s117	24	Dtrenchii_SCF082_s124	21
block9	Dtrenchii_CCMP2556_s995	15	Dtrenchii_SCF082_s1017	11
block90	Dtrenchii_CCMP2556_s1162	11	Dtrenchii_SCF082_s1227	8
block91	Dtrenchii_CCMP2556_s1163	9	Dtrenchii_SCF082_s123	18
block92	Dtrenchii_CCMP2556_s1164	6	Dtrenchii_SCF082_s1220	10
block93	Dtrenchii_CCMP2556_s1165	11	Dtrenchii_SCF082_s1222	7
block94	Dtrenchii_CCMP2556_s1169	7	Dtrenchii_SCF082_s1223	9
block95	Dtrenchii_CCMP2556_s1170	12	Dtrenchii_SCF082_s1226	11
block96	Dtrenchii_CCMP2556_s1172	10	Dtrenchii_SCF082_s1230	9
block97	Dtrenchii_CCMP2556_s1173	6	Dtrenchii_SCF082_s1917	8
block98	Dtrenchii_CCMP2556_s672	9	Dtrenchii_SCF082_s1265	7
block99	Dtrenchii_CCMP2556_s1189	6	Dtrenchii_SCF082_s2746	6

## Sheet: S8
Table S8. Genes identified in collinear blocks within each genome according to each duplication category.
	Number of genes		Proportion relative to all genes
Duplication category	CCMP2556	SCF082	CCMP2556	SCF082
Singleton	7515	9451	0.135	0.177
Dispersed duplicate	19194	24426	0.344	0.456
Proximal duplicate	462	388	0.008	0.007
Tandem duplicate	1031	1045	0.018	0.02
WGD/segmental duplicate	27597	18209	0.495	0.34

## Sheet: S9
Table S9. Summary of genes in syntenic blocks between the two genomes according to gene duplication category.
	Number of within-genome collinear genes		Proportion of within-genome collinear genes
Duplication category	CCMP2556	SCF082	CCMP2556	SCF082
Singleton	2150	2736	0.286	0.289
Dispersed duplicate	4299	5518	0.224	0.226
Proximal duplicate	69	79	0.149	0.204
Tandem duplicate	128	144	0.124	0.138
WGD/segmental duplicate	15395	12617	0.558	0.693

## Sheet: S10
Table S10. Bicor p-values and correlation coefficients for WGCNA modules.
Module	Lifestyle		Temperature		Lifestyle at 28°C		Lifestyle at 34°C		Temperature: Free-living		p.GS.IH34.vs.IH28
	(Symbiosis vs Free-living)		(34°C vs 28°C)		(Symbiosis 28°C vs Free-living 28°C)		(Symbiosis 34°C vs Free-living 34°C)		(Free-living 34°C vs Free-living 28°C)		(Symbiosis 34°C vs Symbiosis 28°C)
	p-value	coefficient	p-value	coefficient	p-value	coefficient	p-value	coefficient	p-value	coefficient	p-value	coefficient
M1 (blue; n=8623)	4.05353e-06	0.889317	0.285118	0.284739	2.85774e-08	0.946664	3.79456e-13	0.98945	2.42659e-09	0.98945	6.00768e-06	0.882609
M2 (lightcyan; n=6345)	2.75246e-11	-0.980478	0.668	0.116292	5.65353e-14	-0.99197	2.15074e-15	-0.994972	6.04664e-09	-0.994972	0.703696	0.103201
M3 (brown; n=5043)	5.12026e-05	-0.837698	0.564993	-0.155601	3.54092e-05	-0.846574	1.3896e-13	-0.990865	0.503638	-0.990865	3.58777e-05	-0.846267
M4 (tan; n=4680)	5.40175e-08	0.941469	0.216999	-0.326578	1.04491e-15	0.995465	1.49949e-17	0.997529	1.73496e-14	0.997529	7.56488e-09	-0.956046
M5 (midnightblue; n=2021)	0.0288954	-0.545361	0.000339698	-0.782506	0.000408937	-0.776074	6.22468e-11	-0.978044	2.45522e-13	-0.978044	1.34754e-07	-0.933088
M6 (sienna3; n=1644)	2.96364e-05	-0.85067	0.101321	-0.424412	1.6069e-10	-0.974827	3.12561e-10	-0.972291	1.74888e-11	-0.972291	0.00554729	-0.658452
M7 (darkgreen; n=1467)	0.374137	0.238292	2.08409e-09	-0.963543	3.98528e-08	0.944012	2.57984e-05	0.853781	1.43839e-22	0.853781	7.06287e-14	-0.991709
M8 (cyan; n=1296)	0.304099	0.274196	1.81694e-07	0.930088	0.0119356	0.610932	3.26403e-07	0.923801	4.06258e-16	0.923801	7.485e-09	0.956113
M9 (black; n=1181)	0.00161899	0.721121	0.597652	-0.142853	0.0706324	0.463407	8.5066e-11	0.977033	5.66849e-09	0.977033	0.00647928	-0.649418
M10 (darkturquoise; n=960)	0.114522	-0.410225	1.5228e-06	0.904327	2.7725e-09	-0.962004	1.30581e-11	-0.982463	3.92903e-18	-0.982463	8.81468e-13	0.988094
M11 (ivory; n=424)	8.90002e-05	0.823343	0.0906274	0.436896	5.62907e-13	0.988836	7.61868e-08	0.93845	2.5559e-09	0.93845	1.6343e-05	0.863543
M12 (lightyellow; n=386)	0.93395	-0.0225455	9.15356e-06	0.874953	8.9797e-08	-0.936951	2.28293e-05	0.856466	9.46773e-07	0.856466	3.49688e-12	0.985489
M13 (mediumpurple3; n=230)	0.674315	-0.113959	4.71527e-05	-0.839728	0.0803947	-0.449869	0.0473249	0.502429	7.44677e-16	0.502429	0.000172322	-0.804357
M14 (plum1; n=165)	0.700187	0.104478	0.000325269	0.783981	1.27926e-07	0.933596	0.0448676	-0.507325	9.16896e-17	-0.507325	0.0048925	0.665556
M15 (lightcyan1; n=139)	0.526496	-0.171042	0.00257016	-0.699324	9.40816e-05	-0.821827	0.833728	-0.0570674	2.79104e-21	-0.0570674	0.00554602	-0.658465
M16 (white; n=128)	0.000591355	-0.762646	0.044298	0.508489	1.99621e-09	-0.96377	1.84817e-06	-0.901536	4.18254e-07	-0.901536	2.65191e-06	0.896104
M17 (skyblue; n=121)	0.0167761	0.587211	0.00156582	-0.722624	6.5323e-05	0.831535	6.82021e-09	0.956702	5.5705e-18	0.956702	3.39264e-05	-0.847569
M18 (darkolivegreen; n=113)	0.135287	-0.390057	0.0121989	0.609464	0.0197886	-0.575044	6.28852e-09	-0.95721	5.81045e-12	-0.95721	0.1964	0.340842
M19 (paleturquoise; n=91)	0.394124	0.228751	0.00267707	0.697309	0.153279	-0.37424	2.10639e-07	0.928554	0.0213683	0.928554	3.21343e-05	0.848822

[truncated: 13 more sheets: S11, S12, S13, S14, S15, S16, S17, S18, S19, S20, S21, S22, S23]
